# Supplementary material for: Heat stress disrupts early development and photosymbiosis in Cassiopea jellyfish
Source: PLoS One. 2025 Nov 12;20(11):e0323922. doi: 10.1371/journal.pone.0323922 (PMC12611107; doi:10.1371/journal.pone.0323922)
Supplement: S1 Table — (XLSX) [file pone.0323922.s001.xlsx]

## Sheet: Sheet1
Group 1	Group 2	t_statistic	df	p_value	Significance
Control	Inverted	8.59333	36	3.03e-10	****
Control	Normal	11.3556	36	1.87e-13	****
Inverted	Normal	3.88293	38	0.00039902	***
Table 1. T-test results comparing the algal cell density obtained in Table 3. This test compares the algal cell density of ephyra from the control and recovery groups, where inverted indicates ephyra from the recovery group with an inverted morphology and normal is ephyra from the recovery group with normal morphology.
