# Supplementary material for: Heat stress disrupts early development and photosymbiosis in Cassiopea jellyfish
Source: PLoS One. 2025 Nov 12;20(11):e0323922. doi: 10.1371/journal.pone.0323922 (PMC12611107; doi:10.1371/journal.pone.0323922)
Supplement: S2 Table — (XLSX) [file pone.0323922.s002.xlsx]

## Sheet: Sheet1
Date	Days Post Infection	Treatment	Number of Ephyra	Percent
2022-11-17	15	Control	0	0
2022-11-17	15	Heat	0	0
2022-11-17	15	Recovery	0	0
2022-11-18	16	Control	19	38
2022-11-18	16	Heat	0	0
2022-11-18	16	Recovery	0	0
2022-11-19	17	Control	27	54
2022-11-19	17	Heat	0	0
2022-11-19	17	Recovery	0	0
2022-11-20	18	Control	48	96
2022-11-20	18	Heat	0	0
2022-11-20	18	Recovery	0	0
2022-11-21	19	Control	50	100
2022-11-21	19	Heat	0	0
2022-11-21	19	Recovery	0	0
2022-11-23	21	Control	50	100
2022-11-23	21	Heat	0	0
2022-11-23	21	Recovery	0	0
2022-11-24	22	Control	50	100
2022-11-24	22	Heat	0	0
2022-11-24	22	Recovery	0	0
2022-11-28	26	Control	50	100
2022-11-28	26	Heat	0	0
2022-11-28	26	Recovery	11	23.913
2022-12-02	30	Recovery	17	36.9565
2022-12-02	30	Heat	0	0
2022-12-02	30	Control	50	100
2022-12-06	34	Control	50	100
2022-12-06	34	Heat	0	0
2022-12-06	34	Recovery	36	78.2609
2022-12-07	35	Control	50	100
2022-12-07	35	Heat	0	0
2022-12-07	35	Recovery	41	89.1304
2022-12-08	36	Control	50	100
2022-12-08	36	Heat	0	0
2022-12-08	36	Recovery	46	100
2022-12-12	40	Control	50	100
2022-12-12	40	Recovery	46	100
2022-12-12	40	Heat	0	0
Table 2. Percent of polyps that have undergone metamorphosis to ephyras. Number of ephyra were counted in each of the treatment plates, and were then converted to a percentage, where there are 50 organisms present in each plate.
