# Supplementary material for: Heat stress disrupts early development and photosymbiosis in Cassiopea jellyfish
Source: PLoS One. 2025 Nov 12;20(11):e0323922. doi: 10.1371/journal.pone.0323922 (PMC12611107; doi:10.1371/journal.pone.0323922)
Supplement: S3 Table — (XLSX) [file pone.0323922.s003.xlsx]

## Sheet: Sheet1
Days since treatment onset	Group	Number of living algal cells (*10^6/mL)
0	Control	3.64
0	Control	4.875
0	Heat	3.64
0	Heat	4.875
2	Control	3.7288
2	Control	4.3904
2	Control	3.6714
2	Control	4.1297
2	Control	2.7213
2	Control	3.3712
2	Control	3.817
2	Control	3.5904
2	Control	3.8378
2	Control	4.1984
2	Heat	3.7352
2	Heat	4.654
2	Heat	2.905
2	Heat	2.2714
2	Heat	3.888
2	Heat	4.3956
2	Heat	3.6146
2	Heat	3.8936
2	Heat	2.862
2	Heat	2.5585
3	Control	2.845
3	Control	3.1955
3	Control	2.8752
3	Control	2.8272
3	Control	1.9393
3	Control	1.9188
3	Control	3.4888
3	Control	3.5504
3	Control	3.6792
3	Control	3.5728
3	Control	4.736
3	Control	4.2194
3	Control	4.8348
3	Control	4.1884
3	Control	4.755
3	Control	3.9808
3	Control	4.5214
3	Control	4.6079
3	Heat	2.5676
3	Heat	3.2376
3	Heat	2.4525
3	Heat	1.7185
3	Heat	1.5085
3	Heat	1.4912
3	Heat	3.009
3	Heat	2.958
3	Heat	2.3598
3	Heat	2.2962
3	Heat	4.578
3	Heat	4.3505
3	Heat	3.6849
3	Heat	3.9675
3	Heat	3.7062
3	Heat	4.902
3	Heat	4.5075
3	Heat	4.7716
5	Control	3.6865
5	Control	4.2411
5	Control	4.224
5	Control	3.1416
5	Control	4.2411
5	Control	4.452
5	Control	3.783
5	Control	4.599
5	Control	3.7819
5	Control	4.62
5	Heat	3.8088
5	Heat	4.2108
5	Heat	4.4395
5	Heat	4.128
5	Heat	3.848
5	Heat	4.277
5	Heat	3.6244
5	Heat	4.298
5	Heat	4.16
5	Heat	4.0854
7	Control	4.4304
7	Control	3.6792
7	Control	3.6537
7	Control	4.2711
7	Control	3.6176
7	Control	4.6512
7	Control	4.3485
7	Control	4.5264
7	Control	3.538
7	Control	3.81
7	Heat	3.9208
7	Heat	3.9208
7	Heat	3.8173
7	Heat	3.9249
7	Heat	4.1354
7	Heat	4.0885
7	Heat	4.087
7	Heat	4.4104
7	Heat	3.87
7	Heat	4.3952
Table 3. Total living cell count of Symbiodinium cultures under normal (26C) and heat (34C) temperature conditions. Day 0 is the first day of heat treatment.
