# Supplementary material for: Heat stress disrupts early development and photosymbiosis in Cassiopea jellyfish
Source: PLoS One. 2025 Nov 12;20(11):e0323922. doi: 10.1371/journal.pone.0323922 (PMC12611107; doi:10.1371/journal.pone.0323922)
Supplement: S4 Table — (XLSX) [file pone.0323922.s004.xlsx]

## Sheet: Sheet1
Treatment Group	Date Extracted	Day X of treatment extracted	Chlorophyll a (g/L)
Control	2022-10-31	6	0.016
Control	2022-10-31	6	0.016
Heat	2022-10-31	6	0.001
Heat	2022-10-31	6	0.007
Control	2022-11-02	8	0.031
Heat	2022-11-02	8	0.011
Table 4. Chlorophyll concentration measured in grams per liter in algal cultures put under normal conditions (control) and heat stressed conditions (heat).
