# Supplementary material for: Heat stress disrupts early development and photosymbiosis in Cassiopea jellyfish
Source: PLoS One. 2025 Nov 12;20(11):e0323922. doi: 10.1371/journal.pone.0323922 (PMC12611107; doi:10.1371/journal.pone.0323922)
Supplement: S5 Table — (XLSX) [file pone.0323922.s005.xlsx]

## Sheet: Sheet1
Sample Date	Date Read	Days since infection	Specimen	Replicate Number	Cell Count	Adjusted cell count (# of cells x 10^4/mm^3)
2022-12-02	2023-01-30	30	CONTROL 1	1	98	4.9911
2022-12-02	2023-01-30	30	CONTROL 1	2	106	5.39854
2022-12-02	2023-01-30	30	CONTROL 1	3	142	7.232
2022-12-02	2023-01-30	30	CONTROL 1	4	104	5.29668
2022-12-02	2023-01-30	30	CONTROL 2	1	123	6.26434
2022-12-02	2023-01-30	30	CONTROL 2	2	130	6.62085
2022-12-02	2023-01-30	30	CONTROL 2	3	145	7.38479
2022-12-02	2023-01-30	30	CONTROL 3	1	103	5.24575
2022-12-02	2023-01-30	30	CONTROL 3	2	93	4.73645
2022-12-02	2023-01-30	30	CONTROL 3	3	82	4.17623
2022-12-02	2023-01-30	30	CONTROL 4	1	87	4.43087
2022-12-02	2023-01-30	30	CONTROL 4	2	68	3.46321
2022-12-02	2023-01-30	30	CONTROL 4	3	66	3.36135
2022-12-02	2023-01-30	30	CONTROL 4	4	95	4.83831
2022-12-02	2023-01-30	30	CONTROL 5	1	98	4.9911
2022-12-02	2023-01-30	30	CONTROL 5	2	89	4.53273
2022-12-02	2023-01-30	30	CONTROL 5	3	121	6.16248
2022-12-02	2023-01-30	30	CONTROL 5	4	98	4.9911
2022-12-13	2023-01-30	41	INVERTED 1	1	18	2.54648
2022-12-13	2023-01-30	41	INVERTED 1	2	29	4.10266
2022-12-13	2023-01-30	41	INVERTED 1	3	24	3.39531
2022-12-13	2023-01-30	41	INVERTED 1	4	32	4.52707
2022-12-13	2023-01-30	41	INVERTED 2	1	54	7.63944
2022-12-13	2023-01-30	41	INVERTED 2	2	46	6.50767
2022-12-13	2023-01-30	41	INVERTED 2	3	48	6.79061
2022-12-13	2023-01-30	41	INVERTED 2	4	54	7.63944
2022-12-13	2023-01-30	41	INVERTED 3	1	78	11.0347
2022-12-13	2023-01-30	41	INVERTED 3	2	57	8.06385
2022-12-13	2023-01-30	41	INVERTED 3	3	59	8.34679
2022-12-13	2023-01-30	41	INVERTED 3	4	66	9.33709
2022-12-13	2023-01-30	41	INVERTED 4	1	76	10.7518
2022-12-13	2023-01-30	41	INVERTED 4	2	48	6.79061
2022-12-13	2023-01-30	41	INVERTED 4	3	47	6.64914
2022-12-13	2023-01-30	41	INVERTED 4	4	58	8.20532
2022-12-13	2023-01-30	41	INVERTED 5	1	47	6.64914
2022-12-13	2023-01-30	41	INVERTED 5	2	43	6.08326
2022-12-13	2023-01-30	41	INVERTED 5	3	59	8.34679
2022-12-13	2023-01-30	41	INVERTED 5	4	47	6.64914
2022-12-13	2023-01-30	41	RECOVERY 1	1	20	1.59155
2022-12-13	2023-01-30	41	RECOVERY 1	2	32	2.54679
2022-12-13	2023-01-30	41	RECOVERY 1	3	30	2.38732
2022-12-13	2023-01-30	41	RECOVERY 1	4	28	2.22817
2022-12-13	2023-01-30	41	RECOVERY 2	1	11	0.875352
2022-12-13	2023-01-30	41	RECOVERY 2	2	17	1.35282
2022-12-13	2023-01-30	41	RECOVERY 2	3	13	1.03451
2022-12-13	2023-01-30	41	RECOVERY 2	4	10	0.795775
2022-12-13	2023-01-30	41	RECOVERY 3	1	12	0.95493
2022-12-13	2023-01-30	41	RECOVERY 3	2	23	1.83028
2022-12-13	2023-01-30	41	RECOVERY 3	3	18	1.43239
2022-12-13	2023-01-30	41	RECOVERY 3	4	18	1.43239
2022-12-13	2023-01-30	41	RECOVERY 4	1	23	1.83028
2022-12-13	2023-01-30	41	RECOVERY 4	2	31	2.4669
2022-12-13	2023-01-30	41	RECOVERY 4	3	27	2.14859
2022-12-13	2023-01-30	41	RECOVERY 4	4	32	2.54648
2022-12-13	2023-01-30	41	RECOVERY 5	1	70	5.57042
2022-12-13	2023-01-30	41	RECOVERY 5	2	50	3.97887
2022-12-13	2023-01-30	41	RECOVERY 5	3	63	5.01338
2022-12-13	2023-01-30	41	RECOVERY 5	4	56	4.45634
Table S5. Flash frozen cell counts using microscopy. Cell counts taken from ephyra from the control and recovery groups. The specimens labeled recovery and inverted are both from the recovery group. Inverted indicates an inverted morphology. The adjusted column takes the total cells counted under the microscope and converts it to a concentration in the ephyra, by dividing by the volume of each ep…
