# Supplementary material for: Heat stress disrupts early development and photosymbiosis in Cassiopea jellyfish
Source: PLoS One. 2025 Nov 12;20(11):e0323922. doi: 10.1371/journal.pone.0323922 (PMC12611107; doi:10.1371/journal.pone.0323922)
Supplement: S6 Table — (XLSX) [file pone.0323922.s006.xlsx]

## Sheet: Sheet1
group1	group2	t_statistic	df	p_value	significance
Control	Inverted	-3.07254	36	0.00403	**
Control	Normal	7.00103	36	3.27e-08	****
Inverted	Normal	8.04731	38	9.88e-10	****
Table S6. T test results comparing in hospite algal cell density between ephyrae from the control group, ephyrae from the recovery group with a normal morphology, and ephyrae from the recovery group with an inverted morphology.
