# Supplementary material for: Heat stress disrupts early development and photosymbiosis in Cassiopea jellyfish
Source: PLoS One. 2025 Nov 12;20(11):e0323922. doi: 10.1371/journal.pone.0323922 (PMC12611107; doi:10.1371/journal.pone.0323922)
Supplement: S7 Table — (XLSX) [file pone.0323922.s007.xlsx]

## Sheet: Sheet1
Date	Days since infection	Treatment	Well Number	Count
2022-11-07	5	Heat	1	22
2022-11-07	5	Heat	2	15
2022-11-07	5	Heat	3	8
2022-11-07	5	Heat	6	13
2022-11-07	5	Control	1	11
2022-11-07	5	Control	2	12
2022-11-07	5	Control	3	8
2022-11-07	5	Control	6	9
2022-11-07	5	Recovery	1	16
2022-11-07	5	Recovery	2	18
2022-11-07	5	Recovery	3	20
2022-11-07	5	Recovery	6	14
2022-11-07	5	Aposymbiotic	1	5
2022-11-08	6	Heat	1	18
2022-11-08	6	Heat	2	17
2022-11-08	6	Heat	3	12
2022-11-08	6	Heat	6	8
2022-11-08	6	Control	1	5
2022-11-08	6	Control	2	14
2022-11-08	6	Control	3	12
2022-11-08	6	Control	6	15
2022-11-08	6	Recovery	1	24
2022-11-08	6	Recovery	2	24
2022-11-08	6	Recovery	3	21
2022-11-08	6	Recovery	6	14
2022-11-08	6	Aposymbiotic	1	5
2022-11-09	7	Heat	1	17
2022-11-09	7	Heat	2	24
2022-11-09	7	Heat	3	7
2022-11-09	7	Heat	6	7
2022-11-09	7	Control	1	4
2022-11-09	7	Control	2	15
2022-11-09	7	Control	3	10
2022-11-09	7	Control	6	10
2022-11-09	7	Recovery	1	21
2022-11-09	7	Recovery	2	26
2022-11-09	7	Recovery	3	22
2022-11-09	7	Recovery	6	14
2022-11-09	7	Aposymbiotic	1	4
2022-11-10	8	Heat	1	25
2022-11-10	8	Heat	2	15
2022-11-10	8	Heat	3	12
2022-11-10	8	Heat	6	10
2022-11-10	8	Control	1	7
2022-11-10	8	Control	2	22
2022-11-10	8	Control	3	9
2022-11-10	8	Control	6	5
2022-11-10	8	Recovery	1	21
2022-11-10	8	Recovery	2	14
2022-11-10	8	Recovery	3	23
2022-11-10	8	Recovery	6	21
2022-11-10	8	Aposymbiotic	1	5
2022-11-11	9	Heat	1	19
2022-11-11	9	Heat	2	24
2022-11-11	9	Heat	3	16
2022-11-11	9	Heat	6	13
2022-11-11	9	Control	1	4
2022-11-11	9	Control	2	11
2022-11-11	9	Control	3	10
2022-11-11	9	Control	6	4
2022-11-11	9	Recovery	1	23
2022-11-11	9	Recovery	2	22
2022-11-11	9	Recovery	3	23
2022-11-11	9	Recovery	6	21
2022-11-11	9	Aposymbiotic	1	7
Table 7. Number of planuloid buds present in each well of the 6-well plates for each treatment group. Well 1 is the top left corner, wells 2 and 3 are below 1 on the left side and well 4 is in the top right corner with wells 5 and 6 below it. The total number of planuloid buds were counted in each of the treatment plates after infection. One 6-well plate of aposymbiotic polyps were also counted t…
